# Supplementary material for: A Novel Approach to the Facile Growth and Organization of Photothermal Prussian Blue Nanocrystals on Different Surfaces
Source: Nanomaterials (Basel). 2021 Jul 2;11(7):1749. doi: 10.3390/nano11071749 (PMC8308188; doi:10.3390/nano11071749)
Supplement: Supplementary file 1 [file nanomaterials-11-01749-s001.zip]

Archive with 1 entries (1 files):
- nanomaterials-1235843-supplementary.pdf
